# Supplementary material for: High Vitamin D Concentrations Restore the Ability to Express LL37 by M. tuberculosis-Infected Human Macrophages
Source: Biomolecules. 2022 Feb 7;12(2):268. doi: 10.3390/biom12020268 (PMC8961537; doi:10.3390/biom12020268)
Supplement: Supplementary file 1 [file biomolecules-12-00268-s001.zip]

Archive with 1 entries (1 files):
- biomolecules-1545339-supplementary.pdf
